# Supplementary material for: The Representation of Children’s Participation in Guidelines for Planning and Designing Public Playspaces: A Scoping Review with “Best Fit” Framework Synthesis
Source: Int J Environ Res Public Health. 2023 May 15;20(10):5823. doi: 10.3390/ijerph20105823 (PMC10218453; doi:10.3390/ijerph20105823)
Supplement: Supplementary file 1 [file ijerph-20-05823-s001.zip]

Archive with 1 entries (1 files):
- ijerph-2341510-supplementary.pdf
